# Supplementary material for: The effect of clinically elevated body mass index on physiological stress during manual lifting activities
Source: PLoS One. 2022 Dec 28;17(12):e0278858. doi: 10.1371/journal.pone.0278858 (PMC9797066; doi:10.1371/journal.pone.0278858)
Supplement: S1 File — (XLSX) [file pone.0278858.s001.xlsx]

## Sheet: Sheet1
	Fig. #	Mean	S.D.	S.E.	Statistical Method Used	P value	# samples
VCO2 (mL/min)	Fig. 2a				Two-way ANOVA followed by a Fisher Pairwise comparison	*P < 0.05
	Normal BMI group	637.1	31.1	9.8			10
	Overweight BMI group	714.3	26.1	8.3			10
	Obese BMI group	937.4	32.1	10.1			10
	Male	808.6	183	47.6			15
	Female	717.3	100.5	26			15
VO2 (mL/min)	Fig. 2b				Two-way ANOVA followed by a Fisher Pairwise comparison	*P < 0.05
	Normal BMI group	758.728	38.9	12.3			10
	Overweight BMI group	878.239	36	11.4			10
	Obese BMI group	1138.79	39.6	12.5			10
	Male	996	210	54.2			15
	Female	854.5	133.1	34.4			15
RER	Fig. 2c				Two-way ANOVA followed by a Fisher Pairwise comparison	*P < 0.05
	Normal BMI group	0.84	0.02	0.006			10
	Overweight BMI group	0.82	0.01	0.002			10
	Obese BMI group	0.82	0.02	0.005			10
	Male	0.84	0.03	0.007			15
	Female	0.81	0.03	0.008			15
HR (BPM)	Fig. 2d				Two-way ANOVA followed by a Fisher Pairwise comparison	*P < 0.05
	Normal BMI group	117	1	0.3			10
	Overweight BMI group	117	0.8	0.3			10
	Obese BMI group	140.5	0.7	0.2			10
	Male	121.2	15.7	4			15
	Female	128.5	6.7	2.1			15
EER (kcal/min)	Fig. 2e				Two-way ANOVA followed by a Fisher Pairwise comparison	*P < 0.05
	Normal BMI group	3.8	0.2	0.07			10
	Overweight BMI group	4.3	0.2	0.05			10
	Obese BMI group	5.6	0.2	0.05			10
	Male	4.9	1	0.26			15
	Female	4.2	0.6	0.17			15
BMI [kg/m2]	Fig. 3				Linear regression of BMI with values of VCO2, VO2, RER, HR, and EER	*P < 0.05
	Normal BMI group	22.5	2.1	0.664078			10
	Overweight BMI group	26.9	1.2	0.379473			10
	Obese BMI group	36.1	8	2.52982			10
	Male	30	9.3	2.4			15
	Female	26.9	4.3	1.1			15
